# Supplementary material for: Transient Increases in Inflammation and Proapoptotic Potential Are Associated with the HESN Phenotype Observed in a Subgroup of Kenyan Female Sex Workers
Source: Viruses. 2022 Feb 25;14(3):471. doi: 10.3390/v14030471 (PMC8948937; doi:10.3390/v14030471)
Supplement: Supplementary file 1 [file viruses-14-00471-s001.zip]

Archive with 1 entries (1 files):
- viruses-1561549-supplementary.pdf
